# Supplementary material for: Peroxyacetic Acid Pretreatment: A Potentially Promising Strategy towards Lignocellulose Biorefinery
Source: Molecules. 2022 Sep 26;27(19):6359. doi: 10.3390/molecules27196359 (PMC9573572; doi:10.3390/molecules27196359)
Supplement: Supplementary file 1 [file molecules-27-06359-s001.zip]

Archive with 1 entries (1 files):
- molecules-1921567-supplementary.pdf
